# Supplementary material for: Descriptive Statistics and Genome-Wide Copy Number Analysis of Milk Production Traits of Jiangsu Chinese Holstein Cows
Source: Animals (Basel). 2023 Dec 19;14(1):17. doi: 10.3390/ani14010017 (PMC10778490; doi:10.3390/ani14010017)
Supplement: Supplementary file 1 [file animals-14-00017-s001.zip]

Archive with 2 entries (2 files):
- SupplementaryTable S1_genes_within_CNVRs.xlsx
- SupplementaryTable S2_GO result.xlsx
