# Supplementary material for: Descriptive Statistics and Genome-Wide Copy Number Analysis of Milk Production Traits of Jiangsu Chinese Holstein Cows
Source: Animals (Basel). 2023 Dec 19;14(1):17. doi: 10.3390/ani14010017 (PMC10778490; doi:10.3390/ani14010017)
Supplement: Supplementary file 1 [file animals-14-00017-s001.zip › SupplementaryTable S1_genes_within_CNVRs.xlsx]

## Sheet: Sheet1
CNVR_Number	Chr	Start	End	Ensembl_ID	Symbol_ID
155	17	71612407	71698165	ENSBTAG00000021656	SPECC1L
	17	71710952	71794863	ENSBTAG00000020566	BCR
	17	71800734	71808096	ENSBTAG00000017277	RAB36
	17	71816210	71864794	ENSBTAG00000036113	RSPH14
	17	71827754	71856313	ENSBTAG00000047664	GNAZ
156	17	72823670	72829779	ENSBTAG00000048862	TBX1
	17	72838215	72866148	ENSBTAG00000021052	GNB1L
	17	72873707	72900850	ENSBTAG00000043581	TXNRD2
	17	72900703	72915705	ENSBTAG00000019516	COMT
	17	72915295	72932721	ENSBTAG00000001473	ARVCF
	17	72935432	72967481	ENSBTAG00000012421	TANGO2
	17	72975731	72990508	ENSBTAG00000019869	DGCR8
	17	72990821	72994746	ENSBTAG00000019871	TRMT2A
	17	72995406	73000114	ENSBTAG00000006656	RANBP1
	17	73001852	73015951	ENSBTAG00000006657	ZDHHC8
	17	73014570	73019566	ENSBTAG00000047626	CCDC188
	17	73066457	73085195	ENSBTAG00000046677	RTN4R
	17	73105784	73123446	ENSBTAG00000047676	PRODH
	17	73123908	73128286	ENSBTAG00000047299	DGCR6L
106	11	103255824	103264276	ENSBTAG00000014678	PAEP
	11	103271493	103279630	ENSBTAG00000020249	GLT6D1
	11	103281334	103283945	ENSBTAG00000038972	LCN9
	11	103335988	103387085	ENSBTAG00000018975	KCNT1
	11	103394881	103437809	ENSBTAG00000006008	CAMSAP1
	11	103462731	103481943	ENSBTAG00000039851	UBAC1
	11	103518410	103598058	ENSBTAG00000020490	NACC2
	11	103615330	103619159	ENSBTAG00000046939	TMEM250
	11	103681199	103687920	ENSBTAG00000011124	LHX3
	11	103691455	103716231	ENSBTAG00000011129	QSOX2
	11	103788091	103818405	ENSBTAG00000018799	GPSM1
	11	103822110	103824821	ENSBTAG00000012880	DNLZ
	11	103824220	103831359	ENSBTAG00000006572	CARD9
	11	103832673	103855230	ENSBTAG00000000054	SNAPC4
	11	103858845	103865112	ENSBTAG00000001352	ENTR1
	11	103865153	103875086	ENSBTAG00000001353	PMPCA
	11	103876330	103886130	ENSBTAG00000001354	INPP5E
	11	103886570	103916459	ENSBTAG00000023933	SEC16A
	11	103935364	103980160	ENSBTAG00000022799	NOTCH1
	11	104078014	104087183	ENSBTAG00000030278	EGFL7
	11	104087838	104100209	ENSBTAG00000025161	AGPAT2
	11	104113961	104127351	ENSBTAG00000021928	DIPK1B
	11	104131157	104131289	ENSBTAG00000055222	SNORA17A
	11	104176840	104214809	ENSBTAG00000012525	ABO
	11	104240172	104246931	ENSBTAG00000011554	SURF6
124	14	159674	160615	ENSBTAG00000046435	OR10AG83
	14	169736	170669	ENSBTAG00000053454	OR10AG82P
	14	239034	247917	ENSBTAG00000054022	ZNF250
	14	261621	275771	ENSBTAG00000016203	ZNF16
	14	303633	305704	ENSBTAG00000000879	C14H8orf33
	14	309282	313478	ENSBTAG00000012353	ZNF34
	14	321231	324177	ENSBTAG00000026327	RPL8
	14	332701	339111	ENSBTAG00000018456	ZNF7
	14	347689	349724	ENSBTAG00000018455	COMMD5
	14	359395	414811	ENSBTAG00000007186	ARHGAP39
	14	416888	419537	ENSBTAG00000046031	C14H8orf82
	14	417616	424777	ENSBTAG00000004970	LRRC24
	14	424798	428272	ENSBTAG00000004969	LRRC14
	14	428460	434942	ENSBTAG00000010276	RECQL4
	14	435003	437076	ENSBTAG00000007838	MFSD3
	14	438530	442163	ENSBTAG00000007835	GPT
	14	443246	448420	ENSBTAG00000007834	PPP1R16A
	14	469132	470687	ENSBTAG00000004761	FOXH1
	14	470777	478486	ENSBTAG00000007753	KIFC2
	14	478582	492655	ENSBTAG00000035254	CYHR1
	14	496271	507275	ENSBTAG00000007749	TONSL
	14	508418	512819	ENSBTAG00000026320	VPS28
	14	533918	538406	ENSBTAG00000046026	SLC39A4
	14	542386	556837	ENSBTAG00000008355	CPSF1
	14	556020	570498	ENSBTAG00000011064	ADCK5
	14	578057	580805	ENSBTAG00000000857	SLC52A2
	14	580951	583957	ENSBTAG00000000856	FBXL6
	14	584956	586597	ENSBTAG00000035158	TMEM249
	14	594540	600190	ENSBTAG00000050112	SCRT1
	14	603813	612791	ENSBTAG00000026356	DGAT1
	14	613328	634349	ENSBTAG00000020751	HSF1
	14	634453	652447	ENSBTAG00000009811	BOP1
	14	646600	648020	ENSBTAG00000009816	SCX
	14	652785	702430	ENSBTAG00000014458	MROH1
	14	712202	715270	ENSBTAG00000039705	HGH1
	14	720987	723829	ENSBTAG00000000658	WDR97
	14	728324	732756	ENSBTAG00000012242	MAF1
	14	732964	737292	ENSBTAG00000012235	SHARPIN
	14	738124	740518	ENSBTAG00000012232	CYC1
	14	750608	753850	ENSBTAG00000014610	GPAA1
	14	755134	757010	ENSBTAG00000014607	EXOSC4
	14	765421	774581	ENSBTAG00000017281	OPLAH
	14	778853	806391	ENSBTAG00000026350	SPATC1
	14	826740	830066	ENSBTAG00000000312	GRINA
	14	832766	839743	ENSBTAG00000009677	PARP10
	14	839972	896647	ENSBTAG00000011922	PLEC
184	21	69197942	69214268	ENSBTAG00000017616	ADSS1
	21	69221995	69226412	ENSBTAG00000017622	SIVA1
	21	69230378	69247284	ENSBTAG00000017636	AKT1
	21	69255818	69256846	ENSBTAG00000005038	ZBTB42
	21	69312292	69336738	ENSBTAG00000004802	CEP170B
	21	69348993	69356401	ENSBTAG00000015160	PLD4
	21	69358193	69380359	ENSBTAG00000048906	AHNAK2
	21	69403926	69411216	ENSBTAG00000010370	CLBA1
	21	69414725	69415393	ENSBTAG00000031242	CDCA4
	21	69438528	69448221	ENSBTAG00000005647	GPR132
	21	69505932	69519541	ENSBTAG00000007319	JAG2
	21	69532009	69539133	ENSBTAG00000048010	NUDT14
	21	69555656	69607534	ENSBTAG00000012753	BRF1
	21	69573709	69577210	ENSBTAG00000012751	BTBD6
	21	69621803	69685518	ENSBTAG00000046346	PACS2
	21	69706995	69740920	ENSBTAG00000047606	MTA1
	21	69743903	69748967	ENSBTAG00000051673	CRIP2
	21	69755223	69757196	ENSBTAG00000047229	CRIP1
	21	69765197	69766243	ENSBTAG00000046857	TEDC1
32	3	62436807	63147752	ENSBTAG00000012305	ADGRL2
106	11	103255824	103264276	ENSBTAG00000014678	PAEP
	11	103271493	103279630	ENSBTAG00000020249	GLT6D1
	11	103281334	103283945	ENSBTAG00000038972	LCN9
	11	103335988	103387085	ENSBTAG00000018975	KCNT1
	11	103394881	103437809	ENSBTAG00000006008	CAMSAP1
	11	103462731	103481943	ENSBTAG00000039851	UBAC1
	11	103518410	103598058	ENSBTAG00000020490	NACC2
	11	103615330	103619159	ENSBTAG00000046939	TMEM250
	11	103681199	103687920	ENSBTAG00000011124	LHX3
	11	103691455	103716231	ENSBTAG00000011129	QSOX2
	11	103788091	103818405	ENSBTAG00000018799	GPSM1
	11	103822110	103824821	ENSBTAG00000012880	DNLZ
	11	103824220	103831359	ENSBTAG00000006572	CARD9
	11	103832673	103855230	ENSBTAG00000000054	SNAPC4
	11	103858845	103865112	ENSBTAG00000001352	ENTR1
	11	103865153	103875086	ENSBTAG00000001353	PMPCA
	11	103876330	103886130	ENSBTAG00000001354	INPP5E
	11	103886570	103916459	ENSBTAG00000023933	SEC16A
	11	103935364	103980160	ENSBTAG00000022799	NOTCH1
	11	104078014	104087183	ENSBTAG00000030278	EGFL7
	11	104087838	104100209	ENSBTAG00000025161	AGPAT2
	11	104113961	104127351	ENSBTAG00000021928	DIPK1B
	11	104131157	104131289	ENSBTAG00000055222	SNORA17A
	11	104176840	104214809	ENSBTAG00000012525	ABO
	11	104240172	104246931	ENSBTAG00000011554	SURF6
	11	104249112	104255687	ENSBTAG00000011556	MED22
	11	104255845	104259161	ENSBTAG00000011559	RPL7A
	11	104256297	104256371	ENSBTAG00000043383	SNORD24
161	18	48593799	48614115	ENSBTAG00000001776	SIRT2
	18	48614217	48624966	ENSBTAG00000001778	NFKBIB
	18	48625060	48627516	ENSBTAG00000046295	CCER2
	18	48630043	48639088	ENSBTAG00000001780	SARS2
	18	48639276	48641169	ENSBTAG00000001782	MRPS12
	18	48642189	48653122	ENSBTAG00000049203	FBXO17
	18	48823380	48838282	ENSBTAG00000012590	ACP7
	18	48852699	48900413	ENSBTAG00000013958	PAK4
107	11	104418528	104449657	ENSBTAG00000007492	ADAMTSL2
	11	104451933	104480865	ENSBTAG00000051577	FAM163B
	11	104498693	104518490	ENSBTAG00000004508	DBH
	11	104521668	104582043	ENSBTAG00000004510	SARDH
	11	104592021	104777976	ENSBTAG00000004511	VAV2
	11	104804414	104838104	ENSBTAG00000010582	BRD3
	11	104868346	104884495	ENSBTAG00000047031	WDR5
	11	105021683	105114871	ENSBTAG00000017851	RXRA
	11	105268089	105419303	ENSBTAG00000047998	COL5A1
	11	105440661	105450692	ENSBTAG00000048155	FCN1
	11	105560462	105581640	ENSBTAG00000038584	OLFM1
	11	105806918	105810439	ENSBTAG00000030317	PPP1R26
	11	105814838	105821606	ENSBTAG00000049410	C11H9orf116
	11	105822041	105825257	ENSBTAG00000005688	MRPS2
	11	105858237	105860602	ENSBTAG00000016144	LCN10
	11	105873284	105875130	ENSBTAG00000001206	LCN15
	11	105879001	105881812	ENSBTAG00000017005	LCN8
	11	105895673	105897519	ENSBTAG00000013889	TMEM141
	11	105898128	105908460	ENSBTAG00000000933	CCDC183
	11	105907564	105928629	ENSBTAG00000039573	RABL6
	11	105931316	105934243	ENSBTAG00000039708	AJM1
	11	105936406	105939162	ENSBTAG00000050722	PHPT1
	11	105939635	105947121	ENSBTAG00000021550	MAMDC4
	11	105948272	105952220	ENSBTAG00000030302	EDF1
	11	105961068	105977038	ENSBTAG00000010497	TRAF2
	11	105981080	105984424	ENSBTAG00000010515	FBXW5
	11	105985399	105988492	ENSBTAG00000052909	C8G
	11	105992918	105996520	ENSBTAG00000039531	LCN12
	11	106021670	106024967	ENSBTAG00000015074	PTGDS
	11	106039204	106043647	ENSBTAG00000015085	CLIC3
	11	106039598	106041222	ENSBTAG00000015081	PAXX
	11	106046569	106065509	ENSBTAG00000047254	ABCA2
	11	106067965	106069085	ENSBTAG00000046516	FUT7
	11	106072818	106080084	ENSBTAG00000046140	NPDC1
	11	106080954	106086455	ENSBTAG00000048125	ENTPD2
	11	106094744	106102179	ENSBTAG00000047807	SAPCD2
	11	106108207	106117113	ENSBTAG00000048054	UAP1L1
	11	106117505	106128515	ENSBTAG00000046775	MAN1B1
	11	106130453	106134589	ENSBTAG00000047958	DPP7
	11	106169309	106186378	ENSBTAG00000047202	GRIN1
	11	106196215	106200561	ENSBTAG00000045734	LRRC26
	11	106198247	106200508	ENSBTAG00000047964	TMEM210
	11	106200925	106211622	ENSBTAG00000046223	ANAPC2
	11	106210967	106212439	ENSBTAG00000046415	SSNA1
	11	106213509	106221057	ENSBTAG00000047715	TPRN
	11	106221206	106224510	ENSBTAG00000053425	TMEM203
	11	106224783	106233382	ENSBTAG00000047061	NDOR1
	11	106236333	106237133	ENSBTAG00000047357	RNF208
	11	106240675	106241679	ENSBTAG00000045711	CYSRT1
	11	106243655	106244125	ENSBTAG00000046418	RNF224
	11	106245252	106250935	ENSBTAG00000046379	SLC34A3
	11	106254513	106259949	ENSBTAG00000052518	TUBB4B
	11	106257250	106260851	ENSBTAG00000004095	FAM166A
	11	106262741	106264091	ENSBTAG00000052442	STPG3
	11	106266337	106274382	ENSBTAG00000021861	NELFB
	11	106277920	106279140	ENSBTAG00000023787	TOR4A
	11	106326244	106326588	ENSBTAG00000046122	NRARP
	11	106331417	106383658	ENSBTAG00000023788	EXD3
	11	106405333	106414269	ENSBTAG00000012121	NOXA1
	11	106414236	106418732	ENSBTAG00000030246	ENTPD8
	11	106433973	106439712	ENSBTAG00000030247	NSMF
	11	106440020	106519303	ENSBTAG00000012126	PNPLA7
	11	106520891	106521533	ENSBTAG00000039138	MRPL41
	11	106522808	106541868	ENSBTAG00000038691	DPH7
5	5	119207273	119240470	ENSBTAG00000046760	BRD1
	5	119288554	119291973	ENSBTAG00000049889	ZBED4
	5	119303243	119312093	ENSBTAG00000046173	ALG12
	5	119312407	119319443	ENSBTAG00000047801	CRELD2
	5	119348910	119351736	ENSBTAG00000045904	PIM3
	5	119366047	119390141	ENSBTAG00000045808	IL17REL
	5	119392379	119450153	ENSBTAG00000011098	TTLL8
	5	119451454	119473072	ENSBTAG00000021626	MLC1
	5	119477604	119540110	ENSBTAG00000020341	MOV10L1
	5	119546564	119553230	ENSBTAG00000009297	PANX2
	5	119556874	119564149	ENSBTAG00000001931	TRABD
	5	119568730	119589195	ENSBTAG00000000647	SELENOO
	5	119589228	119612001	ENSBTAG00000000650	TUBGCP6
	5	119611412	119616810	ENSBTAG00000011000	HDAC10
	5	119618807	119627315	ENSBTAG00000019574	MAPK12
	5	119628483	119634547	ENSBTAG00000030182	MAPK11
	5	119638532	119666475	ENSBTAG00000014966	PLXNB2
	5	119668631	119680303	ENSBTAG00000024756	DENND6B
	5	119690576	119751794	ENSBTAG00000018660	PPP6R2
	5	119752572	119784086	ENSBTAG00000021337	SBF1
	5	119789095	119793455	ENSBTAG00000054072	ADM2
	5	119793804	119796392	ENSBTAG00000002559	MIOX
	5	119807553	119812020	ENSBTAG00000017925	LMF2
	5	119812249	119822276	ENSBTAG00000012607	NCAPH2
	5	119822433	119824250	ENSBTAG00000012609	SCO2
	5	119828131	119830234	ENSBTAG00000026467	ODF3B
	5	119851591	119853360	ENSBTAG00000046800	KLHDC7B
	5	119854359	119884535	ENSBTAG00000046298	SYCE3
	5	119888929	119897788	ENSBTAG00000016048	CPT1B
	5	119897492	119901095	ENSBTAG00000016050	CHKB
	5	119917200	119927553	ENSBTAG00000030179	MAPK8IP2
	5	119942566	119945935	ENSBTAG00000016053	ARSA
	5	119959166	120006624	ENSBTAG00000030180	SHANK3
3	3	109537600	109551436	ENSBTAG00000038617	SH3D21
	3	109552463	109625086	ENSBTAG00000024095	THRAP3
	3	109649571	109671174	ENSBTAG00000030301	MAP7D1
	3	109676148	109691945	ENSBTAG00000005732	TRAPPC3
	3	109696709	109721078	ENSBTAG00000010175	COL8A2
	3	109722183	109727879	ENSBTAG00000021715	ADPRS
	3	109728960	109733363	ENSBTAG00000021714	TEKT2
	3	109752058	109872871	ENSBTAG00000018324	AGO3
	3	109877713	109914109	ENSBTAG00000012253	AGO1
	3	109947115	109977492	ENSBTAG00000015220	AGO4
	3	110021003	110047343	ENSBTAG00000002826	CLSPN
	3	110065619	110066302	ENSBTAG00000038292	C3H1orf216
	3	110137178	110174112	ENSBTAG00000002377	PSMB2
	3	110179926	110194927	ENSBTAG00000001959	TFAP2E
	3	110202070	110210854	ENSBTAG00000016696	NCDN
	3	110214078	110307266	ENSBTAG00000016694	KIAA0319L
	3	110330490	110491582	ENSBTAG00000021023	ZMYM4
	3	110557888	110571478	ENSBTAG00000016328	SFPQ
