# Supplementary material for: Descriptive Statistics and Genome-Wide Copy Number Analysis of Milk Production Traits of Jiangsu Chinese Holstein Cows
Source: Animals (Basel). 2023 Dec 19;14(1):17. doi: 10.3390/ani14010017 (PMC10778490; doi:10.3390/ani14010017)
Supplement: Supplementary file 1 [file animals-14-00017-s001.zip › SupplementaryTable S2_GO result.xlsx]

## Sheet: Sheet1
ID	Description	GeneRatio	BgRatio	adjusted p-value	geneID	Count
GO:1901615	organic hydroxy compound metabolic process	3/43	120/4492	0.00206259	DGAT1/DBH/MIOX	3
GO:0006629	lipid metabolic process	3/43	341/4492	0.0047234	DGAT1/PTGDS/CPT1B	3
GO:1901616	organic hydroxy compound catabolic process	2/43	18/4492	0.0124277	DBH/MIOX	2
GO:0044282	small molecule catabolic process	4/43	98/4492	0.0137107	PRODH/GPT/MIOX/CPT1B	4
GO:0044248	cellular catabolic process	9/43	430/4492	0.0183479	COMT/PRODH/GPT/VPS28/EXOSC4/DBH/MIOX/CPT1B/AGO3	9
GO:0071482	cellular response to light stimulus	2/43	24/4492	0.021621	CRIP1/C11H9orf116	2
GO:0090502	RNA phosphodiester bond hydrolysis, endonucleolytic	2/43	26/4492	0.0251548	DGCR8/AGO3	2
GO:0016054	organic acid catabolic process	3/43	67/4492	0.0255974	PRODH/GPT/CPT1B	3
GO:0044782	cilium organization	3/43	67/4492	0.0255974	ENTR1/SSNA1/TEKT2	3
GO:0046395	carboxylic acid catabolic process	3/43	67/4492	0.0255974	PRODH/GPT/CPT1B	3
GO:0055114	oxidation-reduction process	8/43	396/4492	0.0316786	TXNRD2/PRODH/AKT1/DBH/NDOR1/MIOX/SCO2/CPT1B	8
GO:0071236	cellular response to antibiotic	2/43	31/4492	0.0349256	HSF1/CRIP1	2
GO:0007005	mitochondrion organization	4/43	141/4492	0.0445895	PMPCA/SHARPIN/AKT1/SCO2	4
GO:1901606	alpha-amino acid catabolic process	2/43	37/4492	0.0482577	PRODH/GPT	2
GO:0009411	response to UV	2/43	38/4492	0.0506354	CRIP1/C11H9orf116	2
GO:0046700	heterocycle catabolic process	3/43	88/4492	0.0510988	PRODH/EXOSC4/AGO3	3
GO:0090305	nucleic acid phosphodiester bond hydrolysis	3/43	88/4492	0.0510988	DGCR8/EXOSC4/AGO3	3
GO:0120036	plasma membrane bounded cell projection organization	5/43	214/4492	0.0517609	ENTR1/AKT1/SSNA1/TEKT2/NCDN	5
GO:0010035	response to inorganic substance	3/43	89/4492	0.0525373	TXNRD2/HSF1/CRIP1	3
GO:0006520	cellular amino acid metabolic process	3/43	91/4492	0.0554734	PRODH/GPT/SARS2	3
GO:0009063	cellular amino acid catabolic process	2/43	40/4492	0.0555151	PRODH/GPT	2
GO:0019439	aromatic compound catabolic process	3/43	95/4492	0.0615784	EXOSC4/DBH/AGO3	3
GO:0030030	cell projection organization	5/43	225/4492	0.0617289	ENTR1/AKT1/SSNA1/TEKT2/NCDN	5
GO:1901575	organic substance catabolic process	8/43	455/4492	0.0635676	PRODH/GPT/VPS28/EXOSC4/DBH/MIOX/CPT1B/AGO3	8
GO:0009314	response to radiation	3/43	97/4492	0.0647453	HSF1/CRIP1/C11H9orf116	3
GO:0046677	response to antibiotic	2/43	45/4492	0.0683953	HSF1/CRIP1	2
GO:0006402	mRNA catabolic process	2/43	47/4492	0.0738004	EXOSC4/AGO3	2
GO:0006302	double-strand break repair	2/43	48/4492	0.0765536	TONSL/HSF1	2
GO:0006412	translation	5/43	240/4492	0.0769907	AKT1/SARS2/MRPS12/MRPS2/AGO3	5
GO:0032543	mitochondrial translation	2/43	50/4492	0.0821572	MRPS12/MRPS2	2
GO:0043043	peptide biosynthetic process	5/43	245/4492	0.0825029	AKT1/SARS2/MRPS12/MRPS2/AGO3	5
GO:0002253	activation of immune response	2/43	51/4492	0.0850058	FCN1/PHPT1	2
GO:0009127	purine nucleoside monophosphate biosynthetic process	1/43	10/4492	0.0917938	ADSS1	1
GO:0009168	purine ribonucleoside monophosphate biosynthetic process	1/43	10/4492	0.0917938	ADSS1	1
GO:0009713	catechol-containing compound biosynthetic process	1/43	10/4492	0.0917938	DBH	1
GO:0036003	positive regulation of transcription from RNA polymerase II promoter in response to stress	1/43	10/4492	0.0917938	HSF1	1
GO:0042417	dopamine metabolic process	1/43	10/4492	0.0917938	DBH	1
GO:0042423	catecholamine biosynthetic process	1/43	10/4492	0.0917938	DBH	1
GO:0043113	receptor clustering	1/43	10/4492	0.0917938	SSNA1	1
GO:0044275	cellular carbohydrate catabolic process	1/43	10/4492	0.0917938	MIOX	1
GO:0045071	negative regulation of viral genome replication	1/43	10/4492	0.0917938	PTGDS	1
GO:0050685	positive regulation of mRNA processing	1/43	10/4492	0.0917938	HSF1	1
GO:0070206	protein trimerization	1/43	10/4492	0.0917938	HSF1	1
GO:0006401	RNA catabolic process	2/43	55/4492	0.0966938	EXOSC4/AGO3	2
GO:0090501	RNA phosphodiester bond hydrolysis	2/43	55/4492	0.0966938	DGCR8/AGO3	2
GO:0010038	response to metal ion	2/43	56/4492	0.0996852	HSF1/CRIP1	2
GO:0006418	tRNA aminoacylation for protein translation	1/43	11/4492	0.100507	SARS2	1
GO:0031440	regulation of mRNA 3'-end processing	1/43	11/4492	0.100507	HSF1	1
GO:0033692	cellular polysaccharide biosynthetic process	1/43	11/4492	0.100507	AKT1	1
GO:0051568	histone H3-K4 methylation	1/43	11/4492	0.100507	WDR5	1
GO:0061512	protein localization to cilium	1/43	11/4492	0.100507	ENTR1	1
GO:0072091	regulation of stem cell proliferation	1/43	11/4492	0.100507	AGO3	1
GO:0140053	mitochondrial gene expression	2/43	57/4492	0.102703	MRPS12/MRPS2	2
GO:0019752	carboxylic acid metabolic process	5/43	262/4492	0.1028	PRODH/GPT/SARS2/PTGDS/CPT1B	5
GO:0006974	cellular response to DNA damage stimulus	4/43	188/4492	0.103519	TONSL/HSF1/CRIP1/C11H9orf116	4
GO:0022900	electron transport chain	2/43	59/4492	0.108814	TXNRD2/SCO2	2
GO:0007339	binding of sperm to zona pellucida	1/43	12/4492	0.109139	ARSA	1
GO:0009065	glutamine family amino acid catabolic process	1/43	12/4492	0.109139	PRODH	1
GO:0031297	replication fork processing	1/43	12/4492	0.109139	TONSL	1
GO:0035082	axoneme assembly	1/43	12/4492	0.109139	TEKT2	1
GO:0043967	histone H4 acetylation	1/43	12/4492	0.109139	WDR5	1
GO:0045005	DNA-dependent DNA replication maintenance of fidelity	1/43	12/4492	0.109139	TONSL	1
GO:0050795	regulation of behavior	1/43	12/4492	0.109139	PTGDS	1
GO:0120034	positive regulation of plasma membrane bounded cell projection assembly	1/43	12/4492	0.109139	ENTR1	1
GO:2001021	negative regulation of response to DNA damage stimulus	1/43	12/4492	0.109139	HSF1	1
GO:0042254	ribosome biogenesis	2/43	60/4492	0.111906	EXOSC4/MRPS2	2
GO:0043604	amide biosynthetic process	5/43	272/4492	0.115832	AKT1/SARS2/MRPS12/MRPS2/AGO3	5
GO:0043436	oxoacid metabolic process	5/43	273/4492	0.117178	PRODH/GPT/SARS2/PTGDS/CPT1B	5
GO:0000271	polysaccharide biosynthetic process	1/43	13/4492	0.117689	AKT1	1
GO:0001516	prostaglandin biosynthetic process	1/43	13/4492	0.117689	PTGDS	1
GO:0006378	mRNA polyadenylation	1/43	13/4492	0.117689	HSF1	1
GO:0006536	glutamate metabolic process	1/43	13/4492	0.117689	PRODH	1
GO:0043038	amino acid activation	1/43	13/4492	0.117689	SARS2	1
GO:0043039	tRNA aminoacylation	1/43	13/4492	0.117689	SARS2	1
GO:0043618	regulation of transcription from RNA polymerase II promoter in response to stress	1/43	13/4492	0.117689	HSF1	1
GO:0045132	meiotic chromosome segregation	1/43	13/4492	0.117689	NCAPH2	1
GO:0046164	alcohol catabolic process	1/43	13/4492	0.117689	MIOX	1
GO:0046457	prostanoid biosynthetic process	1/43	13/4492	0.117689	PTGDS	1
GO:1902117	positive regulation of organelle assembly	1/43	13/4492	0.117689	ENTR1	1
GO:0060271	cilium assembly	2/43	62/4492	0.118159	ENTR1/TEKT2	2
GO:0006518	peptide metabolic process	5/43	274/4492	0.118532	AKT1/SARS2/MRPS12/MRPS2/AGO3	5
GO:0006082	organic acid metabolic process	5/43	279/4492	0.125416	PRODH/GPT/SARS2/PTGDS/CPT1B	5
GO:0006635	fatty acid beta-oxidation	1/43	14/4492	0.12616	CPT1B	1
GO:0009156	ribonucleoside monophosphate biosynthetic process	1/43	14/4492	0.12616	ADSS1	1
GO:0017004	cytochrome complex assembly	1/43	14/4492	0.12616	SCO2	1
GO:0034121	regulation of toll-like receptor signaling pathway	1/43	14/4492	0.12616	LRRC24	1
GO:0042572	retinol metabolic process	1/43	14/4492	0.12616	DGAT1	1
GO:0043620	regulation of DNA-templated transcription in response to stress	1/43	14/4492	0.12616	HSF1	1
GO:0043631	RNA polyadenylation	1/43	14/4492	0.12616	HSF1	1
GO:0071479	cellular response to ionizing radiation	1/43	14/4492	0.12616	HSF1	1
GO:0072089	stem cell proliferation	1/43	14/4492	0.12616	AGO3	1
GO:0097194	execution phase of apoptosis	1/43	14/4492	0.12616	SHARPIN	1
GO:1902017	regulation of cilium assembly	1/43	14/4492	0.12616	ENTR1	1
GO:0044262	cellular carbohydrate metabolic process	2/43	67/4492	0.134164	AKT1/MIOX	2
GO:0006584	catecholamine metabolic process	1/43	15/4492	0.134551	DBH	1
GO:0009062	fatty acid catabolic process	1/43	15/4492	0.134551	CPT1B	1
GO:0009712	catechol-containing compound metabolic process	1/43	15/4492	0.134551	DBH	1
GO:0034620	cellular response to unfolded protein	1/43	15/4492	0.134551	HSF1	1
GO:0035036	sperm-egg recognition	1/43	15/4492	0.134551	ARSA	1
GO:0051053	negative regulation of DNA metabolic process	1/43	15/4492	0.134551	HSF1	1
GO:0090199	regulation of release of cytochrome c from mitochondria	1/43	15/4492	0.134551	AKT1	1
GO:0009416	response to light stimulus	2/43	69/4492	0.140701	CRIP1/C11H9orf116	2
GO:0097237	cellular response to toxic substance	2/43	69/4492	0.140701	TXNRD2/HSF1	2
GO:0001938	positive regulation of endothelial cell proliferation	1/43	16/4492	0.142863	AKT1	1
GO:0006626	protein targeting to mitochondrion	1/43	16/4492	0.142863	PMPCA	1
GO:0008630	intrinsic apoptotic signaling pathway in response to DNA damage	1/43	16/4492	0.142863	CRIP1	1
GO:0009124	nucleoside monophosphate biosynthetic process	1/43	16/4492	0.142863	ADSS1	1
GO:0010823	negative regulation of mitochondrion organization	1/43	16/4492	0.142863	AKT1	1
GO:0019395	fatty acid oxidation	1/43	16/4492	0.142863	CPT1B	1
GO:0030216	keratinocyte differentiation	1/43	16/4492	0.142863	SHARPIN	1
GO:0031124	mRNA 3'-end processing	1/43	16/4492	0.142863	HSF1	1
GO:0031532	actin cytoskeleton reorganization	1/43	16/4492	0.142863	PHPT1	1
GO:0043388	positive regulation of DNA binding	1/43	16/4492	0.142863	EDF1	1
GO:0045453	bone resorption	1/43	16/4492	0.142863	NCDN	1
GO:0046456	icosanoid biosynthetic process	1/43	16/4492	0.142863	PTGDS	1
GO:1903901	negative regulation of viral life cycle	1/43	16/4492	0.142863	PTGDS	1
GO:0048585	negative regulation of response to stimulus	5/43	294/4492	0.147177	LRRC24/HSF1/SHARPIN/AKT1/PHPT1	5
GO:1901605	alpha-amino acid metabolic process	2/43	72/4492	0.150635	PRODH/GPT	2
GO:0007368	determination of left/right symmetry	1/43	17/4492	0.151098	C11H9orf116	1
GO:0009126	purine nucleoside monophosphate metabolic process	1/43	17/4492	0.151098	ADSS1	1
GO:0009167	purine ribonucleoside monophosphate metabolic process	1/43	17/4492	0.151098	ADSS1	1
GO:0009988	cell-cell recognition	1/43	17/4492	0.151098	ARSA	1
GO:0034440	lipid oxidation	1/43	17/4492	0.151098	CPT1B	1
GO:0051851	modulation by host of symbiont process	1/43	17/4492	0.151098	PTGDS	1
GO:0062207	regulation of pattern recognition receptor signaling pathway	1/43	17/4492	0.151098	LRRC24	1
GO:0097327	response to antineoplastic agent	1/43	17/4492	0.151098	HSF1	1
GO:0007017	microtubule-based process	3/43	142/4492	0.153494	RANBP1/SSNA1/TEKT2	3
GO:0051098	regulation of binding	2/43	73/4492	0.153978	HSF1/EDF1	2
GO:0034655	nucleobase-containing compound catabolic process	2/43	74/4492	0.157336	EXOSC4/AGO3	2
GO:0001578	microtubule bundle formation	1/43	18/4492	0.159255	TEKT2	1
GO:0032088	negative regulation of NF-kappaB transcription factor activity	1/43	18/4492	0.159255	LRRC24	1
GO:0034637	cellular carbohydrate biosynthetic process	1/43	18/4492	0.159255	AKT1	1
GO:0035967	cellular response to topologically incorrect protein	1/43	18/4492	0.159255	HSF1	1
GO:0046189	phenol-containing compound biosynthetic process	1/43	18/4492	0.159255	DBH	1
GO:0050852	T cell receptor signaling pathway	1/43	18/4492	0.159255	PHPT1	1
GO:1901655	cellular response to ketone	1/43	18/4492	0.159255	NDOR1	1
GO:2000779	regulation of double-strand break repair	1/43	18/4492	0.159255	HSF1	1
GO:0006091	generation of precursor metabolites and energy	3/43	146/4492	0.162725	TXNRD2/AKT1/SCO2	3
GO:0070925	organelle assembly	3/43	146/4492	0.162725	ENTR1/MRPS2/TEKT2	3
GO:0005975	carbohydrate metabolic process	3/43	147/4492	0.16506	GLT6D1/AKT1/MIOX	3
GO:0001836	release of cytochrome c from mitochondria	1/43	19/4492	0.167335	AKT1	1
GO:0005977	glycogen metabolic process	1/43	19/4492	0.167335	AKT1	1
GO:0006073	cellular glucan metabolic process	1/43	19/4492	0.167335	AKT1	1
GO:0006383	transcription by RNA polymerase III	1/43	19/4492	0.167335	MAF1	1
GO:0009855	determination of bilateral symmetry	1/43	19/4492	0.167335	C11H9orf116	1
GO:0030317	flagellated sperm motility	1/43	19/4492	0.167335	TEKT2	1
GO:0034605	cellular response to heat	1/43	19/4492	0.167335	HSF1	1
GO:0044042	glucan metabolic process	1/43	19/4492	0.167335	AKT1	1
GO:0046916	cellular transition metal ion homeostasis	1/43	19/4492	0.167335	SCO2	1
GO:0097722	sperm motility	1/43	19/4492	0.167335	TEKT2	1
GO:0015980	energy derivation by oxidation of organic compounds	2/43	78/4492	0.170908	AKT1/SCO2	2
GO:0001523	retinoid metabolic process	1/43	20/4492	0.17534	DGAT1	1
GO:0006112	energy reserve metabolic process	1/43	20/4492	0.17534	AKT1	1
GO:0006636	unsaturated fatty acid biosynthetic process	1/43	20/4492	0.17534	PTGDS	1
GO:0009799	specification of symmetry	1/43	20/4492	0.17534	C11H9orf116	1
GO:0016101	diterpenoid metabolic process	1/43	20/4492	0.17534	DGAT1	1
GO:0048525	negative regulation of viral process	1/43	20/4492	0.17534	PTGDS	1
GO:0051304	chromosome separation	1/43	20/4492	0.17534	NCAPH2	1
GO:0051668	localization within membrane	1/43	20/4492	0.17534	SSNA1	1
GO:0051817	modulation of process of other organism involved in symbiotic interaction	1/43	20/4492	0.17534	PTGDS	1
GO:0072655	establishment of protein localization to mitochondrion	1/43	20/4492	0.17534	PMPCA	1
GO:1901570	fatty acid derivative biosynthetic process	1/43	20/4492	0.17534	PTGDS	1
GO:0000041	transition metal ion transport	1/43	21/4492	0.183269	SCO2	1
GO:0006304	DNA modification	1/43	21/4492	0.183269	EXOSC4	1
GO:0006692	prostanoid metabolic process	1/43	21/4492	0.183269	PTGDS	1
GO:0006693	prostaglandin metabolic process	1/43	21/4492	0.183269	PTGDS	1
GO:0007224	smoothened signaling pathway	1/43	21/4492	0.183269	SSNA1	1
GO:0009161	ribonucleoside monophosphate metabolic process	1/43	21/4492	0.183269	ADSS1	1
GO:0016573	histone acetylation	1/43	21/4492	0.183269	WDR5	1
GO:0031397	negative regulation of protein ubiquitination	1/43	21/4492	0.183269	VPS28	1
GO:0035821	modulation of process of other organism	1/43	21/4492	0.183269	PTGDS	1
GO:0044264	cellular polysaccharide metabolic process	1/43	21/4492	0.183269	AKT1	1
GO:0050851	antigen receptor-mediated signaling pathway	1/43	21/4492	0.183269	PHPT1	1
GO:0072329	monocarboxylic acid catabolic process	1/43	21/4492	0.183269	CPT1B	1
GO:1903313	positive regulation of mRNA metabolic process	1/43	21/4492	0.183269	HSF1	1
GO:0002429	immune response-activating cell surface receptor signaling pathway	1/43	22/4492	0.191124	PHPT1	1
GO:0002757	immune response-activating signal transduction	1/43	22/4492	0.191124	PHPT1	1
GO:0006956	complement activation	1/43	22/4492	0.191124	FCN1	1
GO:0008037	cell recognition	1/43	22/4492	0.191124	ARSA	1
GO:0018393	internal peptidyl-lysine acetylation	1/43	22/4492	0.191124	WDR5	1
GO:0051702	interaction with symbiont	1/43	22/4492	0.191124	PTGDS	1
GO:0070585	protein localization to mitochondrion	1/43	22/4492	0.191124	PMPCA	1
GO:0006066	alcohol metabolic process	2/43	84/4492	0.191621	DGAT1/MIOX	2
GO:0035690	cellular response to drug	2/43	86/4492	0.198604	HSF1/NDOR1	2
GO:0043603	cellular amide metabolic process	5/43	326/4492	0.198613	AKT1/SARS2/MRPS12/MRPS2/AGO3	5
GO:0006721	terpenoid metabolic process	1/43	23/4492	0.198905	DGAT1	1
GO:0019751	polyol metabolic process	1/43	23/4492	0.198905	MIOX	1
GO:0035195	gene silencing by miRNA	1/43	23/4492	0.198905	AGO3	1
GO:0042752	regulation of circadian rhythm	1/43	23/4492	0.198905	PTGDS	1
GO:0043648	dicarboxylic acid metabolic process	1/43	23/4492	0.198905	PRODH	1
GO:0046849	bone remodeling	1/43	23/4492	0.198905	NCDN	1
GO:0051101	regulation of DNA binding	1/43	23/4492	0.198905	EDF1	1
GO:0006631	fatty acid metabolic process	2/43	87/4492	0.202108	PTGDS/CPT1B	2
GO:0044270	cellular nitrogen compound catabolic process	2/43	87/4492	0.202108	EXOSC4/AGO3	2
GO:0000724	double-strand break repair via homologous recombination	1/43	24/4492	0.206613	TONSL	1
GO:0001539	cilium or flagellum-dependent cell motility	1/43	24/4492	0.206613	TEKT2	1
GO:0002768	immune response-regulating cell surface receptor signaling pathway	1/43	24/4492	0.206613	PHPT1	1
GO:0005976	polysaccharide metabolic process	1/43	24/4492	0.206613	AKT1	1
GO:0006475	internal protein amino acid acetylation	1/43	24/4492	0.206613	WDR5	1
GO:0006690	icosanoid metabolic process	1/43	24/4492	0.206613	PTGDS	1
GO:0009913	epidermal cell differentiation	1/43	24/4492	0.206613	SHARPIN	1
GO:0016441	posttranscriptional gene silencing	1/43	24/4492	0.206613	AGO3	1
GO:0018394	peptidyl-lysine acetylation	1/43	24/4492	0.206613	WDR5	1
GO:0030307	positive regulation of cell growth	1/43	24/4492	0.206613	EXOSC4	1
GO:0031123	RNA 3'-end processing	1/43	24/4492	0.206613	HSF1	1
GO:0034308	primary alcohol metabolic process	1/43	24/4492	0.206613	DGAT1	1
GO:0034968	histone lysine methylation	1/43	24/4492	0.206613	WDR5	1
GO:0035194	post-transcriptional gene silencing by RNA	1/43	24/4492	0.206613	AGO3	1
GO:0043154	negative regulation of cysteine-type endopeptidase activity involved in apoptotic process	1/43	24/4492	0.206613	AKT1	1
GO:0045069	regulation of viral genome replication	1/43	24/4492	0.206613	PTGDS	1
GO:0060285	cilium-dependent cell motility	1/43	24/4492	0.206613	TEKT2	1
GO:0009636	response to toxic substance	2/43	89/4492	0.209139	TXNRD2/HSF1	2
GO:0030031	cell projection assembly	2/43	90/4492	0.212665	ENTR1/TEKT2	2
GO:0120031	plasma membrane bounded cell projection assembly	2/43	90/4492	0.212665	ENTR1/TEKT2	2
GO:0000725	recombinational repair	1/43	25/4492	0.214249	TONSL	1
GO:0001936	regulation of endothelial cell proliferation	1/43	25/4492	0.214249	AKT1	1
GO:0002764	immune response-regulating signaling pathway	1/43	25/4492	0.214249	PHPT1	1
GO:1903321	negative regulation of protein modification by small protein conjugation or removal	1/43	25/4492	0.214249	VPS28	1
GO:0006417	regulation of translation	2/43	91/4492	0.216198	AKT1/AGO3	2
GO:0120035	regulation of plasma membrane bounded cell projection organization	2/43	91/4492	0.216198	ENTR1/AKT1	2
GO:0000956	nuclear-transcribed mRNA catabolic process	1/43	26/4492	0.221812	EXOSC4	1
GO:0006986	response to unfolded protein	1/43	26/4492	0.221812	HSF1	1
GO:0009123	nucleoside monophosphate metabolic process	1/43	26/4492	0.221812	ADSS1	1
GO:0017148	negative regulation of translation	1/43	26/4492	0.221812	AGO3	1
GO:0140013	meiotic nuclear division	1/43	26/4492	0.221812	NCAPH2	1
GO:0050778	positive regulation of immune response	2/43	93/4492	0.22328	FCN1/PHPT1	2
GO:0031344	regulation of cell projection organization	2/43	94/4492	0.226829	ENTR1/AKT1	2
GO:0032259	methylation	2/43	94/4492	0.226829	COMT/WDR5	2
GO:0001959	regulation of cytokine-mediated signaling pathway	1/43	27/4492	0.229305	SHARPIN	1
GO:0002224	toll-like receptor signaling pathway	1/43	27/4492	0.229305	LRRC24	1
GO:0010970	transport along microtubule	1/43	27/4492	0.229305	SSNA1	1
GO:0018958	phenol-containing compound metabolic process	1/43	27/4492	0.229305	DBH	1
GO:0031503	protein-containing complex localization	1/43	27/4492	0.229305	SSNA1	1
GO:0055076	transition metal ion homeostasis	1/43	27/4492	0.229305	SCO2	1
GO:2000117	negative regulation of cysteine-type endopeptidase activity	1/43	27/4492	0.229305	AKT1	1
GO:0016071	mRNA metabolic process	3/43	174/4492	0.231461	HSF1/EXOSC4/AGO3	3
GO:0033559	unsaturated fatty acid metabolic process	1/43	28/4492	0.236727	PTGDS	1
GO:0034249	negative regulation of cellular amide metabolic process	1/43	28/4492	0.236727	AGO3	1
GO:0045931	positive regulation of mitotic cell cycle	1/43	28/4492	0.236727	HSF1	1
GO:0071356	cellular response to tumor necrosis factor	1/43	28/4492	0.236727	SHARPIN	1
GO:1901654	response to ketone	1/43	28/4492	0.236727	NDOR1	1
GO:0009064	glutamine family amino acid metabolic process	1/43	29/4492	0.24408	PRODH	1
GO:0009408	response to heat	1/43	29/4492	0.24408	HSF1	1
GO:0019079	viral genome replication	1/43	29/4492	0.24408	PTGDS	1
GO:0022904	respiratory electron transport chain	1/43	29/4492	0.24408	SCO2	1
GO:0030705	cytoskeleton-dependent intracellular transport	1/43	29/4492	0.24408	SSNA1	1
GO:1901568	fatty acid derivative metabolic process	1/43	29/4492	0.24408	PTGDS	1
GO:0034248	regulation of cellular amide metabolic process	2/43	99/4492	0.244637	AKT1/AGO3	2
GO:0006473	protein acetylation	1/43	30/4492	0.251363	WDR5	1
GO:0006720	isoprenoid metabolic process	1/43	30/4492	0.251363	DGAT1	1
GO:0018022	peptidyl-lysine methylation	1/43	30/4492	0.251363	WDR5	1
GO:0034612	response to tumor necrosis factor	1/43	30/4492	0.251363	SHARPIN	1
GO:0034754	cellular hormone metabolic process	1/43	30/4492	0.251363	DGAT1	1
GO:0035966	response to topologically incorrect protein	1/43	30/4492	0.251363	HSF1	1
GO:0060759	regulation of response to cytokine stimulus	1/43	30/4492	0.251363	SHARPIN	1
GO:0006261	DNA-dependent DNA replication	1/43	31/4492	0.258577	TONSL	1
GO:0006282	regulation of DNA repair	1/43	31/4492	0.258577	HSF1	1
GO:0016571	histone methylation	1/43	31/4492	0.258577	WDR5	1
GO:0043433	negative regulation of DNA-binding transcription factor activity	1/43	31/4492	0.258577	LRRC24	1
GO:0000226	microtubule cytoskeleton organization	2/43	104/4492	0.262515	RANBP1/TEKT2	2
GO:1901565	organonitrogen compound catabolic process	4/43	273/4492	0.263647	PRODH/GPT/VPS28/DBH	4
GO:2000113	negative regulation of cellular macromolecule biosynthetic process	3/43	187/4492	0.265137	HSF1/MAF1/AGO3	3
GO:0000070	mitotic sister chromatid segregation	1/43	32/4492	0.265724	NCAPH2	1
GO:0001935	endothelial cell proliferation	1/43	32/4492	0.265724	AKT1	1
GO:0006323	DNA packaging	1/43	32/4492	0.265724	NCAPH2	1
GO:0007292	female gamete generation	1/43	32/4492	0.265724	NCAPH2	1
GO:0010212	response to ionizing radiation	1/43	32/4492	0.265724	HSF1	1
GO:0031047	gene silencing by RNA	1/43	32/4492	0.265724	AGO3	1
GO:0043123	positive regulation of I-kappaB kinase/NF-kappaB signaling	1/43	32/4492	0.265724	SHARPIN	1
GO:0060491	regulation of cell projection assembly	1/43	32/4492	0.265724	ENTR1	1
GO:0120032	regulation of plasma membrane bounded cell projection assembly	1/43	32/4492	0.265724	ENTR1	1
GO:1903046	meiotic cell cycle process	1/43	32/4492	0.265724	NCAPH2	1
GO:0022613	ribonucleoprotein complex biogenesis	2/43	105/4492	0.266095	EXOSC4/MRPS2	2
GO:0002221	pattern recognition receptor signaling pathway	1/43	33/4492	0.272803	LRRC24	1
GO:0030258	lipid modification	1/43	33/4492	0.272803	CPT1B	1
GO:0040029	regulation of gene expression, epigenetic	1/43	33/4492	0.272803	AGO3	1
GO:0042737	drug catabolic process	1/43	33/4492	0.272803	DBH	1
GO:0001894	tissue homeostasis	1/43	34/4492	0.279816	NCDN	1
GO:0031346	positive regulation of cell projection organization	1/43	34/4492	0.279816	ENTR1	1
GO:0099111	microtubule-based transport	1/43	34/4492	0.279816	SSNA1	1
GO:1903900	regulation of viral life cycle	1/43	34/4492	0.279816	PTGDS	1
GO:0034660	ncRNA metabolic process	2/43	109/4492	0.280417	EXOSC4/SARS2	2
GO:0006259	DNA metabolic process	3/43	195/4492	0.286195	TONSL/HSF1/EXOSC4	3
GO:0007051	spindle organization	1/43	35/4492	0.286763	RANBP1	1
GO:0008637	apoptotic mitochondrial changes	1/43	35/4492	0.286763	AKT1	1
GO:0010821	regulation of mitochondrion organization	1/43	35/4492	0.286763	AKT1	1
GO:0016458	gene silencing	1/43	35/4492	0.286763	AGO3	1
GO:0050679	positive regulation of epithelial cell proliferation	1/43	35/4492	0.286763	AKT1	1
GO:0050684	regulation of mRNA processing	1/43	35/4492	0.286763	HSF1	1
GO:0050728	negative regulation of inflammatory response	1/43	35/4492	0.286763	SHARPIN	1
GO:0051028	mRNA transport	1/43	35/4492	0.286763	HSF1	1
GO:0010605	negative regulation of macromolecule metabolic process	6/43	469/4492	0.289626	VPS28/HSF1/MAF1/EXOSC4/AKT1/AGO3	6
GO:0042133	neurotransmitter metabolic process	1/43	36/4492	0.293644	COMT	1
GO:1902115	regulation of organelle assembly	1/43	36/4492	0.293644	ENTR1	1
GO:0031175	neuron projection development	2/43	114/4492	0.298304	AKT1/NCDN	2
GO:0007623	circadian rhythm	1/43	37/4492	0.30046	PTGDS	1
GO:0009266	response to temperature stimulus	1/43	37/4492	0.30046	HSF1	1
GO:0010558	negative regulation of macromolecule biosynthetic process	3/43	201/4492	0.302099	HSF1/MAF1/AGO3	3
GO:0000819	sister chromatid segregation	1/43	38/4492	0.307212	NCAPH2	1
GO:0071248	cellular response to metal ion	1/43	38/4492	0.307212	HSF1	1
GO:0010629	negative regulation of gene expression	4/43	295/4492	0.31167	HSF1/MAF1/EXOSC4/AGO3	4
GO:0006364	rRNA processing	1/43	39/4492	0.3139	EXOSC4	1
GO:0007018	microtubule-based movement	1/43	39/4492	0.3139	SSNA1	1
GO:0016072	rRNA metabolic process	1/43	39/4492	0.3139	EXOSC4	1
GO:0010608	posttranscriptional regulation of gene expression	2/43	120/4492	0.319694	AKT1/AGO3	2
GO:0048771	tissue remodeling	1/43	40/4492	0.320526	NCDN	1
GO:0008643	carbohydrate transport	1/43	41/4492	0.327088	AKT1	1
GO:0016052	carbohydrate catabolic process	1/43	41/4492	0.327088	MIOX	1
GO:0009628	response to abiotic stimulus	3/43	212/4492	0.331394	HSF1/CRIP1/C11H9orf116	3
GO:0006959	humoral immune response	1/43	42/4492	0.333589	FCN1	1
GO:0008544	epidermis development	1/43	42/4492	0.333589	SHARPIN	1
GO:0016485	protein processing	1/43	42/4492	0.333589	PMPCA	1
GO:0043588	skin development	1/43	42/4492	0.333589	SHARPIN	1
GO:0050792	regulation of viral process	1/43	42/4492	0.333589	PTGDS	1
GO:0097190	apoptotic signaling pathway	2/43	124/4492	0.333883	AKT1/CRIP1	2
GO:0031327	negative regulation of cellular biosynthetic process	3/43	213/4492	0.334061	HSF1/MAF1/AGO3	3
GO:0044092	negative regulation of molecular function	3/43	213/4492	0.334061	LRRC24/AKT1/PHPT1	3
GO:0051172	negative regulation of nitrogen compound metabolic process	5/43	400/4492	0.33581	VPS28/HSF1/MAF1/AKT1/AGO3	5
GO:0000302	response to reactive oxygen species	1/43	43/4492	0.340029	TXNRD2	1
GO:0043491	protein kinase B signaling	1/43	43/4492	0.340029	AKT1	1
GO:0050657	nucleic acid transport	1/43	43/4492	0.340029	HSF1	1
GO:0050658	RNA transport	1/43	43/4492	0.340029	HSF1	1
GO:0051236	establishment of RNA localization	1/43	43/4492	0.340029	HSF1	1
GO:0071241	cellular response to inorganic substance	1/43	43/4492	0.340029	HSF1	1
GO:0050776	regulation of immune response	2/43	126/4492	0.340951	FCN1/PHPT1	2
GO:0044265	cellular macromolecule catabolic process	3/43	216/4492	0.342062	VPS28/EXOSC4/AGO3	3
GO:0006281	DNA repair	2/43	127/4492	0.344477	TONSL/HSF1	2
GO:0006479	protein methylation	1/43	44/4492	0.346407	WDR5	1
GO:0008213	protein alkylation	1/43	44/4492	0.346407	WDR5	1
GO:0016051	carbohydrate biosynthetic process	1/43	44/4492	0.346407	AKT1	1
GO:0043122	regulation of I-kappaB kinase/NF-kappaB signaling	1/43	44/4492	0.346407	SHARPIN	1
GO:0044242	cellular lipid catabolic process	1/43	44/4492	0.346407	CPT1B	1
GO:0098869	cellular oxidant detoxification	1/43	44/4492	0.346407	TXNRD2	1
GO:0009968	negative regulation of signal transduction	3/43	219/4492	0.350062	LRRC24/AKT1/PHPT1	3
GO:0033108	mitochondrial respiratory chain complex assembly	1/43	45/4492	0.352726	SCO2	1
GO:0043543	protein acylation	1/43	45/4492	0.352726	WDR5	1
GO:0043903	regulation of interspecies interactions between organisms	1/43	45/4492	0.352726	PTGDS	1
GO:0045927	positive regulation of growth	1/43	45/4492	0.352726	EXOSC4	1
GO:0051099	positive regulation of binding	1/43	45/4492	0.352726	EDF1	1
GO:0009890	negative regulation of biosynthetic process	3/43	221/4492	0.355392	HSF1/MAF1/AGO3	3
GO:0009152	purine ribonucleotide biosynthetic process	1/43	46/4492	0.358985	ADSS1	1
GO:0043281	regulation of cysteine-type endopeptidase activity involved in apoptotic process	1/43	46/4492	0.358985	AKT1	1
GO:0006928	movement of cell or subcellular component	4/43	318/4492	0.362881	AKT1/PHPT1/SSNA1/TEKT2	4
GO:0006403	RNA localization	1/43	47/4492	0.365184	HSF1	1
GO:0007338	single fertilization	1/43	47/4492	0.365184	ARSA	1
GO:0030217	T cell differentiation	1/43	47/4492	0.365184	NCAPH2	1
GO:0043393	regulation of protein binding	1/43	47/4492	0.365184	HSF1	1
GO:0051321	meiotic cell cycle	1/43	47/4492	0.365184	NCAPH2	1
GO:0098754	detoxification	1/43	47/4492	0.365184	TXNRD2	1
GO:1990748	cellular detoxification	1/43	47/4492	0.365184	TXNRD2	1
GO:2001234	negative regulation of apoptotic signaling pathway	1/43	47/4492	0.365184	AKT1	1
GO:0032269	negative regulation of cellular protein metabolic process	3/43	226/4492	0.3687	VPS28/AKT1/AGO3	3
GO:0006839	mitochondrial transport	1/43	48/4492	0.371325	PMPCA	1
GO:0031348	negative regulation of defense response	1/43	48/4492	0.371325	SHARPIN	1
GO:0033043	regulation of organelle organization	3/43	227/4492	0.371357	ENTR1/AKT1/PHPT1	3
GO:0000209	protein polyubiquitination	1/43	49/4492	0.377408	SHARPIN	1
GO:0006164	purine nucleotide biosynthetic process	1/43	49/4492	0.377408	ADSS1	1
GO:0031396	regulation of protein ubiquitination	1/43	49/4492	0.377408	VPS28	1
GO:0006633	fatty acid biosynthetic process	1/43	50/4492	0.383434	PTGDS	1
GO:0009260	ribonucleotide biosynthetic process	1/43	50/4492	0.383434	ADSS1	1
GO:0009566	fertilization	1/43	50/4492	0.383434	ARSA	1
GO:0010975	regulation of neuron projection development	1/43	50/4492	0.383434	AKT1	1
GO:0042445	hormone metabolic process	1/43	50/4492	0.383434	DGAT1	1
GO:1901617	organic hydroxy compound biosynthetic process	1/43	50/4492	0.383434	DBH	1
GO:2001020	regulation of response to DNA damage stimulus	1/43	50/4492	0.383434	HSF1	1
GO:0034622	cellular protein-containing complex assembly	3/43	232/4492	0.384621	HSF1/SCO2/TEKT2	3
GO:0006006	glucose metabolic process	1/43	51/4492	0.389402	AKT1	1
GO:0007249	I-kappaB kinase/NF-kappaB signaling	1/43	51/4492	0.389402	SHARPIN	1
GO:0046390	ribose phosphate biosynthetic process	1/43	51/4492	0.389402	ADSS1	1
GO:0031324	negative regulation of cellular metabolic process	5/43	429/4492	0.392907	VPS28/HSF1/MAF1/AKT1/AGO3	5
GO:0006310	DNA recombination	1/43	52/4492	0.395314	TONSL	1
GO:0098813	nuclear chromosome segregation	1/43	52/4492	0.395314	NCAPH2	1
GO:0017144	drug metabolic process	2/43	143/4492	0.40002	ADSS1/DBH	2
GO:0048666	neuron development	2/43	143/4492	0.40002	AKT1/NCDN	2
GO:0051248	negative regulation of protein metabolic process	3/43	238/4492	0.400469	VPS28/AKT1/AGO3	3
GO:0051604	protein maturation	1/43	53/4492	0.401171	PMPCA	1
GO:0072522	purine-containing compound biosynthetic process	1/43	53/4492	0.401171	ADSS1	1
GO:2000116	regulation of cysteine-type endopeptidase activity	1/43	53/4492	0.401171	AKT1	1
GO:0032787	monocarboxylic acid metabolic process	2/43	144/4492	0.403427	PTGDS/CPT1B	2
GO:0006399	tRNA metabolic process	1/43	54/4492	0.406971	SARS2	1
GO:0010951	negative regulation of endopeptidase activity	1/43	54/4492	0.406971	AKT1	1
GO:0010648	negative regulation of cell communication	3/43	242/4492	0.410983	LRRC24/AKT1/PHPT1	3
GO:0023057	negative regulation of signaling	3/43	242/4492	0.410983	LRRC24/AKT1/PHPT1	3
GO:0006605	protein targeting	1/43	55/4492	0.412717	PMPCA	1
GO:0043434	response to peptide hormone	1/43	55/4492	0.412717	AKT1	1
GO:0045333	cellular respiration	1/43	55/4492	0.412717	SCO2	1
GO:1903320	regulation of protein modification by small protein conjugation or removal	1/43	55/4492	0.412717	VPS28	1
GO:0019058	viral life cycle	1/43	56/4492	0.418409	PTGDS	1
GO:0048511	rhythmic process	1/43	56/4492	0.418409	PTGDS	1
GO:1903311	regulation of mRNA metabolic process	1/43	56/4492	0.418409	HSF1	1
GO:0140014	mitotic nuclear division	1/43	57/4492	0.424046	NCAPH2	1
GO:0007010	cytoskeleton organization	3/43	247/4492	0.424056	RANBP1/PHPT1/TEKT2	3
GO:0008284	positive regulation of cell population proliferation	2/43	151/4492	0.427033	HSF1/AKT1	2
GO:0006260	DNA replication	1/43	58/4492	0.429631	TONSL	1
GO:0030098	lymphocyte differentiation	1/43	58/4492	0.429631	NCAPH2	1
GO:1903829	positive regulation of cellular protein localization	1/43	58/4492	0.429631	ENTR1	1
GO:0000278	mitotic cell cycle	2/43	152/4492	0.430368	HSF1/NCAPH2	2
GO:0007389	pattern specification process	1/43	59/4492	0.435162	C11H9orf116	1
GO:0010466	negative regulation of peptidase activity	1/43	59/4492	0.435162	AKT1	1
GO:0019318	hexose metabolic process	1/43	59/4492	0.435162	AKT1	1
GO:0009057	macromolecule catabolic process	3/43	252/4492	0.437042	VPS28/EXOSC4/AGO3	3
GO:0033365	protein localization to organelle	2/43	155/4492	0.440316	ENTR1/PMPCA	2
GO:0032956	regulation of actin cytoskeleton organization	1/43	60/4492	0.440641	PHPT1	1
GO:0051348	negative regulation of transferase activity	1/43	60/4492	0.440641	PHPT1	1
GO:0015931	nucleobase-containing compound transport	1/43	61/4492	0.446068	HSF1	1
GO:0072330	monocarboxylic acid biosynthetic process	1/43	61/4492	0.446068	PTGDS	1
GO:0045892	negative regulation of transcription, DNA-templated	2/43	157/4492	0.446898	HSF1/MAF1	2
GO:0043547	positive regulation of GTPase activity	1/43	62/4492	0.451443	RANBP1	1
GO:0071103	DNA conformation change	1/43	62/4492	0.451443	NCAPH2	1
GO:0002684	positive regulation of immune system process	2/43	160/4492	0.456694	FCN1/PHPT1	2
GO:0045664	regulation of neuron differentiation	1/43	63/4492	0.456768	AKT1	1
GO:0043086	negative regulation of catalytic activity	2/43	161/4492	0.459938	AKT1/PHPT1	2
GO:0001505	regulation of neurotransmitter levels	1/43	64/4492	0.462042	COMT	1
GO:0001558	regulation of cell growth	1/43	64/4492	0.462042	EXOSC4	1
GO:0005996	monosaccharide metabolic process	1/43	64/4492	0.462042	AKT1	1
GO:0097193	intrinsic apoptotic signaling pathway	1/43	64/4492	0.462042	CRIP1	1
GO:1901652	response to peptide	1/43	64/4492	0.462042	AKT1	1
GO:0007049	cell cycle	4/43	364/4492	0.46484	RANBP1/ENTR1/HSF1/NCAPH2	4
GO:1902679	negative regulation of RNA biosynthetic process	2/43	163/4492	0.466395	HSF1/MAF1	2
GO:1903507	negative regulation of nucleic acid-templated transcription	2/43	163/4492	0.466395	HSF1/MAF1	2
GO:0032970	regulation of actin filament-based process	1/43	65/4492	0.467266	PHPT1	1
GO:0051052	regulation of DNA metabolic process	1/43	65/4492	0.467266	HSF1	1
GO:0050678	regulation of epithelial cell proliferation	1/43	66/4492	0.472441	AKT1	1
GO:0060249	anatomical structure homeostasis	1/43	66/4492	0.472441	NCDN	1
GO:0006886	intracellular protein transport	2/43	165/4492	0.472809	PMPCA/SSNA1	2
GO:0051188	cofactor biosynthetic process	1/43	67/4492	0.477566	NDOR1	1
GO:0006355	regulation of transcription, DNA-templated	5/43	473/4492	0.479103	ZNF34/LRRC24/HSF1/MAF1/MED22	5
GO:0048870	cell motility	3/43	269/4492	0.480405	AKT1/PHPT1/TEKT2	3
GO:0051674	localization of cell	3/43	269/4492	0.480405	AKT1/PHPT1/TEKT2	3
GO:0030182	neuron differentiation	2/43	168/4492	0.482347	AKT1/NCDN	2
GO:2000145	regulation of cell motility	2/43	168/4492	0.482347	AKT1/PHPT1	2
GO:0006790	sulfur compound metabolic process	1/43	68/4492	0.482643	NDOR1	1
GO:0072594	establishment of protein localization to organelle	1/43	68/4492	0.482643	PMPCA	1
GO:0042127	regulation of cell population proliferation	3/43	270/4492	0.482913	HSF1/AKT1/AGO3	3
GO:0051607	defense response to virus	1/43	70/4492	0.492652	EXOSC4	1
GO:0019725	cellular homeostasis	2/43	172/4492	0.494906	TXNRD2/SCO2	2
GO:0007059	chromosome segregation	1/43	71/4492	0.497586	NCAPH2	1
GO:0046907	intracellular transport	3/43	276/4492	0.497847	RANBP1/PMPCA/SSNA1	3
GO:0009165	nucleotide biosynthetic process	1/43	72/4492	0.502472	ADSS1	1
GO:0016049	cell growth	1/43	72/4492	0.502472	EXOSC4	1
GO:1901700	response to oxygen-containing compound	3/43	278/4492	0.502781	TXNRD2/AKT1/NDOR1	3
GO:0002252	immune effector process	2/43	176/4492	0.50728	EXOSC4/FCN1	2
GO:0051270	regulation of cellular component movement	2/43	176/4492	0.50728	AKT1/PHPT1	2
GO:0001701	in utero embryonic development	1/43	73/4492	0.507313	SCO2	1
GO:0018205	peptidyl-lysine modification	1/43	73/4492	0.507313	WDR5	1
GO:0043087	regulation of GTPase activity	1/43	73/4492	0.507313	RANBP1	1
GO:0010639	negative regulation of organelle organization	1/43	74/4492	0.512107	AKT1	1
GO:0045787	positive regulation of cell cycle	1/43	74/4492	0.512107	HSF1	1
GO:0000003	reproduction	3/43	282/4492	0.51258	NCAPH2/ARSA/TEKT2	3
GO:0022414	reproductive process	3/43	282/4492	0.51258	NCAPH2/ARSA/TEKT2	3
GO:0040012	regulation of locomotion	2/43	178/4492	0.513397	AKT1/PHPT1	2
GO:0033554	cellular response to stress	4/43	388/4492	0.516181	TONSL/HSF1/CRIP1/C11H9orf116	4
GO:0042493	response to drug	2/43	179/4492	0.516437	HSF1/NDOR1	2
GO:0032102	negative regulation of response to external stimulus	1/43	75/4492	0.516855	SHARPIN	1
GO:1901293	nucleoside phosphate biosynthetic process	1/43	75/4492	0.516855	ADSS1	1
GO:0016032	viral process	1/43	76/4492	0.521559	PTGDS	1
GO:0043414	macromolecule methylation	1/43	76/4492	0.521559	WDR5	1
GO:0019221	cytokine-mediated signaling pathway	1/43	77/4492	0.526218	SHARPIN	1
GO:0022411	cellular component disassembly	1/43	77/4492	0.526218	SHARPIN	1
GO:0051253	negative regulation of RNA metabolic process	2/43	183/4492	0.528479	HSF1/MAF1	2
GO:0000280	nuclear division	1/43	78/4492	0.530832	NCAPH2	1
GO:0019953	sexual reproduction	2/43	184/4492	0.531459	NCAPH2/ARSA	2
GO:0003012	muscle system process	1/43	79/4492	0.535403	SCO2	1
GO:0050727	regulation of inflammatory response	1/43	79/4492	0.535403	SHARPIN	1
GO:0022412	cellular process involved in reproduction in multicellular organism	1/43	80/4492	0.53993	NCAPH2	1
GO:0051128	regulation of cellular component organization	4/43	400/4492	0.54108	ENTR1/EXOSC4/AKT1/PHPT1	4
GO:2001233	regulation of apoptotic signaling pathway	1/43	81/4492	0.544413	AKT1	1
GO:0002683	negative regulation of immune system process	1/43	82/4492	0.548855	PHPT1	1
GO:0009615	response to virus	1/43	83/4492	0.553254	EXOSC4	1
GO:1901698	response to nitrogen compound	2/43	192/4492	0.554855	HSF1/AKT1	2
GO:0007346	regulation of mitotic cell cycle	1/43	84/4492	0.557611	HSF1	1
GO:0045861	negative regulation of proteolysis	1/43	84/4492	0.557611	AKT1	1
GO:0051090	regulation of DNA-binding transcription factor activity	1/43	84/4492	0.557611	LRRC24	1
GO:0016042	lipid catabolic process	1/43	85/4492	0.561926	CPT1B	1
GO:0034470	ncRNA processing	1/43	85/4492	0.561926	EXOSC4	1
GO:0052548	regulation of endopeptidase activity	1/43	85/4492	0.561926	AKT1	1
GO:0016567	protein ubiquitination	2/43	195/4492	0.563423	VPS28/SHARPIN	2
GO:0045934	negative regulation of nucleobase-containing compound metabolic process	2/43	197/4492	0.569072	HSF1/MAF1	2
GO:0034613	cellular protein localization	3/43	306/4492	0.569279	ENTR1/PMPCA/SSNA1	3
GO:0044403	symbiotic process	1/43	87/4492	0.570434	PTGDS	1
GO:0048871	multicellular organismal homeostasis	1/43	87/4492	0.570434	NCDN	1
GO:0070727	cellular macromolecule localization	3/43	308/4492	0.57383	ENTR1/PMPCA/SSNA1	3
GO:0048285	organelle fission	1/43	88/4492	0.574627	NCAPH2	1
GO:0016570	histone modification	1/43	89/4492	0.578781	WDR5	1
GO:0042110	T cell activation	1/43	89/4492	0.578781	NCAPH2	1
GO:0050673	epithelial cell proliferation	1/43	89/4492	0.578781	AKT1	1
GO:0040011	locomotion	3/43	312/4492	0.582848	AKT1/PHPT1/TEKT2	3
GO:0006979	response to oxidative stress	1/43	90/4492	0.582894	TXNRD2	1
GO:0009150	purine ribonucleotide metabolic process	1/43	90/4492	0.582894	ADSS1	1
GO:0016569	covalent chromatin modification	1/43	90/4492	0.582894	WDR5	1
GO:0006875	cellular metal ion homeostasis	1/43	91/4492	0.586969	SCO2	1
GO:0051260	protein homooligomerization	1/43	91/4492	0.586969	HSF1	1
GO:0002521	leukocyte differentiation	1/43	92/4492	0.591004	NCAPH2	1
GO:1903827	regulation of cellular protein localization	1/43	92/4492	0.591004	ENTR1	1
GO:0048699	generation of neurons	2/43	205/4492	0.591159	AKT1/NCDN	2
GO:0050767	regulation of neurogenesis	1/43	93/4492	0.595001	AKT1	1
GO:0007166	cell surface receptor signaling pathway	4/43	428/4492	0.596733	SHARPIN/ADGRL2/PHPT1/SSNA1	4
GO:0009259	ribonucleotide metabolic process	1/43	94/4492	0.59896	ADSS1	1
GO:0046394	carboxylic acid biosynthetic process	1/43	94/4492	0.59896	PTGDS	1
GO:0051346	negative regulation of hydrolase activity	1/43	94/4492	0.59896	AKT1	1
GO:0052547	regulation of peptidase activity	1/43	94/4492	0.59896	AKT1	1
GO:0044703	multi-organism reproductive process	2/43	208/4492	0.599231	NCAPH2/ARSA	2
GO:0006163	purine nucleotide metabolic process	1/43	95/4492	0.602881	ADSS1	1
GO:0010817	regulation of hormone levels	1/43	95/4492	0.602881	DGAT1	1
GO:0016053	organic acid biosynthetic process	1/43	95/4492	0.602881	PTGDS	1
GO:0019693	ribose phosphate metabolic process	1/43	95/4492	0.602881	ADSS1	1
GO:0072657	protein localization to membrane	1/43	95/4492	0.602881	SSNA1	1
GO:0008219	cell death	4/43	432/4492	0.604377	SHARPIN/AKT1/CRIP1/NDOR1	4
GO:0032446	protein modification by small protein conjugation	2/43	210/4492	0.604549	VPS28/SHARPIN	2
GO:0051704	multi-organism process	2/43	211/4492	0.607188	NCAPH2/ARSA	2
GO:2000147	positive regulation of cell motility	1/43	97/4492	0.610611	PHPT1	1
GO:0007610	behavior	1/43	98/4492	0.614421	PTGDS	1
GO:0051272	positive regulation of cellular component movement	1/43	99/4492	0.618194	PHPT1	1
GO:0006952	defense response	3/43	330/4492	0.621995	SHARPIN/EXOSC4/FCN1	3
GO:0044089	positive regulation of cellular component biogenesis	1/43	101/4492	0.625633	ENTR1	1
GO:0044419	interspecies interaction between organisms	3/43	333/4492	0.628285	EXOSC4/FCN1/PTGDS	3
GO:0040017	positive regulation of locomotion	1/43	103/4492	0.63293	PHPT1	1
GO:0051186	cofactor metabolic process	1/43	103/4492	0.63293	NDOR1	1
GO:0051493	regulation of cytoskeleton organization	1/43	103/4492	0.63293	PHPT1	1
GO:0098542	defense response to other organism	2/43	222/4492	0.635375	EXOSC4/FCN1	2
GO:0000122	negative regulation of transcription by RNA polymerase II	1/43	104/4492	0.636526	HSF1	1
GO:0006396	RNA processing	2/43	223/4492	0.637861	HSF1/EXOSC4	2
GO:0030003	cellular cation homeostasis	1/43	105/4492	0.640088	SCO2	1
GO:0043009	chordate embryonic development	1/43	106/4492	0.643616	SCO2	1
GO:0006629	lipid metabolic process	3/43	341/4492	0.644723	DGAT1/PTGDS/CPT1B	3
GO:0055065	metal ion homeostasis	1/43	107/4492	0.64711	SCO2	1
GO:0072521	purine-containing compound metabolic process	1/43	107/4492	0.64711	ADSS1	1
GO:0035556	intracellular signal transduction	4/43	456/4492	0.648479	HSF1/SHARPIN/AKT1/CRIP1	4
GO:0022402	cell cycle process	2/43	228/4492	0.650097	RANBP1/NCAPH2	2
GO:0022008	neurogenesis	2/43	229/4492	0.652506	AKT1/NCDN	2
GO:0006873	cellular ion homeostasis	1/43	109/4492	0.653998	SCO2	1
GO:0008283	cell population proliferation	3/43	347/4492	0.656729	HSF1/AKT1/AGO3	3
GO:0009792	embryo development ending in birth or egg hatching	1/43	110/4492	0.657392	SCO2	1
GO:0051960	regulation of nervous system development	1/43	110/4492	0.657392	AKT1	1
GO:0051276	chromosome organization	2/43	232/4492	0.659657	WDR5/NCAPH2	2
GO:0030855	epithelial cell differentiation	1/43	111/4492	0.660754	SHARPIN	1
GO:0006511	ubiquitin-dependent protein catabolic process	1/43	112/4492	0.664084	VPS28	1
GO:0042592	homeostatic process	3/43	352/4492	0.666521	TXNRD2/SCO2/NCDN	3
GO:0019941	modification-dependent protein catabolic process	1/43	114/4492	0.670648	VPS28	1
GO:0043632	modification-dependent macromolecule catabolic process	1/43	114/4492	0.670648	VPS28	1
GO:0031347	regulation of defense response	1/43	115/4492	0.673883	SHARPIN	1
GO:0046649	lymphocyte activation	1/43	115/4492	0.673883	NCAPH2	1
GO:0070647	protein modification by small protein conjugation or removal	2/43	239/4492	0.675901	VPS28/SHARPIN	2
GO:0010638	positive regulation of organelle organization	1/43	117/4492	0.68026	ENTR1	1
GO:0006508	proteolysis	3/43	360/4492	0.681784	PMPCA/VPS28/AKT1	3
GO:0051336	regulation of hydrolase activity	2/43	242/4492	0.682675	RANBP1/AKT1	2
GO:0051129	negative regulation of cellular component organization	1/43	118/4492	0.683402	AKT1	1
GO:0040008	regulation of growth	1/43	119/4492	0.686515	EXOSC4	1
GO:0051649	establishment of localization in cell	3/43	364/4492	0.689228	RANBP1/PMPCA/SSNA1	3
GO:0080135	regulation of cellular response to stress	1/43	120/4492	0.689597	HSF1	1
GO:0030036	actin cytoskeleton organization	1/43	122/4492	0.695674	PHPT1	1
GO:0090407	organophosphate biosynthetic process	1/43	122/4492	0.695674	ADSS1	1
GO:0080134	regulation of response to stress	2/43	248/4492	0.695887	HSF1/SHARPIN	2
GO:0002682	regulation of immune system process	2/43	249/4492	0.698046	FCN1/PHPT1	2
GO:0055080	cation homeostasis	1/43	123/4492	0.698668	SCO2	1
GO:0051259	protein complex oligomerization	1/43	124/4492	0.701634	HSF1	1
GO:1903047	mitotic cell cycle process	1/43	124/4492	0.701634	NCAPH2	1
GO:0002376	immune system process	4/43	488/4492	0.702332	EXOSC4/FCN1/PHPT1/NCAPH2	4
GO:0071705	nitrogen compound transport	4/43	488/4492	0.702332	ENTR1/PMPCA/HSF1/SSNA1	4
GO:0098771	inorganic ion homeostasis	1/43	125/4492	0.704571	SCO2	1
GO:0060284	regulation of cell development	1/43	126/4492	0.70748	AKT1	1
GO:1901699	cellular response to nitrogen compound	1/43	127/4492	0.710361	HSF1	1
GO:0009117	nucleotide metabolic process	1/43	128/4492	0.713214	ADSS1	1
GO:0031400	negative regulation of protein modification process	1/43	128/4492	0.713214	VPS28	1
GO:0051641	cellular localization	4/43	498/4492	0.71796	RANBP1/ENTR1/PMPCA/SSNA1	4
GO:0055082	cellular chemical homeostasis	1/43	130/4492	0.718839	SCO2	1
GO:0006753	nucleoside phosphate metabolic process	1/43	131/4492	0.72161	ADSS1	1
GO:0051345	positive regulation of hydrolase activity	1/43	131/4492	0.72161	RANBP1	1
GO:0065003	protein-containing complex assembly	3/43	383/4492	0.722887	HSF1/SCO2/TEKT2	3
GO:1902680	positive regulation of RNA biosynthetic process	2/43	261/4492	0.723007	HSF1/EDF1	2
GO:1903508	positive regulation of nucleic acid-templated transcription	2/43	261/4492	0.723007	HSF1/EDF1	2
GO:0030029	actin filament-based process	1/43	133/4492	0.727074	PHPT1	1
GO:0015031	protein transport	3/43	386/4492	0.727945	ENTR1/PMPCA/SSNA1	3
GO:0006397	mRNA processing	1/43	134/4492	0.729766	HSF1	1
GO:0006357	regulation of transcription by RNA polymerase II	2/43	269/4492	0.738697	HSF1/MED22	2
GO:0051603	proteolysis involved in cellular protein catabolic process	1/43	138/4492	0.740278	VPS28	1
GO:0015833	peptide transport	3/43	395/4492	0.742707	ENTR1/PMPCA/SSNA1	3
GO:1901137	carbohydrate derivative biosynthetic process	1/43	139/4492	0.742843	ADSS1	1
GO:0007276	gamete generation	1/43	140/4492	0.745384	NCAPH2	1
GO:0048584	positive regulation of response to stimulus	3/43	397/4492	0.745903	SHARPIN/FCN1/PHPT1	3
GO:0006325	chromatin organization	1/43	141/4492	0.747899	WDR5	1
GO:0045184	establishment of protein localization	3/43	401/4492	0.752205	ENTR1/PMPCA/SSNA1	3
GO:0050801	ion homeostasis	1/43	143/4492	0.752858	SCO2	1
GO:0009725	response to hormone	1/43	144/4492	0.755302	AKT1	1
GO:0045321	leukocyte activation	1/43	144/4492	0.755302	NCAPH2	1
GO:0006915	apoptotic process	3/43	403/4492	0.755311	SHARPIN/AKT1/CRIP1	3
GO:0042886	amide transport	3/43	404/4492	0.756853	ENTR1/PMPCA/SSNA1	3
GO:0051707	response to other organism	2/43	279/4492	0.757272	EXOSC4/FCN1	2
GO:0043207	response to external biotic stimulus	2/43	280/4492	0.759067	EXOSC4/FCN1	2
GO:0030162	regulation of proteolysis	1/43	146/4492	0.760118	AKT1	1
GO:0051254	positive regulation of RNA metabolic process	2/43	281/4492	0.760852	HSF1/EDF1	2
GO:0030097	hemopoiesis	1/43	147/4492	0.762492	NCAPH2	1
GO:0000165	MAPK cascade	1/43	148/4492	0.764842	HSF1	1
GO:0023014	signal transduction by protein phosphorylation	1/43	148/4492	0.764842	HSF1	1
GO:0012501	programmed cell death	3/43	413/4492	0.770392	SHARPIN/AKT1/CRIP1	3
GO:0071345	cellular response to cytokine stimulus	1/43	151/4492	0.771758	SHARPIN	1
GO:0009607	response to biotic stimulus	2/43	289/4492	0.774733	EXOSC4/FCN1	2
GO:0044257	cellular protein catabolic process	1/43	154/4492	0.778475	VPS28	1
GO:0048534	hematopoietic or lymphoid organ development	1/43	155/4492	0.780671	NCAPH2	1
GO:0006366	transcription by RNA polymerase II	2/43	293/4492	0.781414	HSF1/MED22	2
GO:0055086	nucleobase-containing small molecule metabolic process	1/43	156/4492	0.782846	ADSS1	1
GO:0006955	immune response	2/43	294/4492	0.783058	FCN1/PHPT1	2
GO:0007186	G protein-coupled receptor signaling pathway	1/43	157/4492	0.784999	ADGRL2	1
GO:0008610	lipid biosynthetic process	1/43	157/4492	0.784999	PTGDS	1
GO:0048609	multicellular organismal reproductive process	1/43	157/4492	0.784999	NCAPH2	1
GO:0006954	inflammatory response	1/43	158/4492	0.787132	SHARPIN	1
GO:0030334	regulation of cell migration	1/43	160/4492	0.791335	AKT1	1
GO:0045087	innate immune response	1/43	160/4492	0.791335	FCN1	1
GO:0043933	protein-containing complex subunit organization	3/43	429/4492	0.792999	HSF1/SCO2/TEKT2	3
GO:0032504	multicellular organism reproduction	1/43	161/4492	0.793407	NCAPH2	1
GO:0002520	immune system development	1/43	162/4492	0.795458	NCAPH2	1
GO:0045944	positive regulation of transcription by RNA polymerase II	1/43	162/4492	0.795458	HSF1	1
GO:0071310	cellular response to organic substance	3/43	436/4492	0.802315	HSF1/SHARPIN/NDOR1	3
GO:0010243	response to organonitrogen compound	1/43	167/4492	0.805419	AKT1	1
GO:0034097	response to cytokine	1/43	167/4492	0.805419	SHARPIN	1
GO:0040007	growth	1/43	168/4492	0.807353	EXOSC4	1
GO:0044087	regulation of cellular component biogenesis	1/43	168/4492	0.807353	ENTR1	1
GO:0009790	embryo development	1/43	169/4492	0.809269	SCO2	1
GO:0030001	metal ion transport	1/43	169/4492	0.809269	SCO2	1
GO:0044093	positive regulation of molecular function	2/43	312/4492	0.810898	RANBP1/EDF1	2
GO:0043066	negative regulation of apoptotic process	1/43	170/4492	0.811166	AKT1	1
GO:0060341	regulation of cellular localization	1/43	170/4492	0.811166	ENTR1	1
GO:0050790	regulation of catalytic activity	3/43	443/4492	0.811291	RANBP1/AKT1/PHPT1	3
GO:0032880	regulation of protein localization	1/43	173/4492	0.816748	ENTR1	1
GO:0044283	small molecule biosynthetic process	1/43	174/4492	0.818572	PTGDS	1
GO:0001775	cell activation	1/43	175/4492	0.820379	NCAPH2	1
GO:0043069	negative regulation of programmed cell death	1/43	175/4492	0.820379	AKT1	1
GO:0051301	cell division	1/43	175/4492	0.820379	ENTR1	1
GO:0045935	positive regulation of nucleobase-containing compound metabolic process	2/43	320/4492	0.822248	HSF1/EDF1	2
GO:1902533	positive regulation of intracellular signal transduction	1/43	178/4492	0.825694	SHARPIN	1
GO:0007399	nervous system development	2/43	324/4492	0.827698	AKT1/NCDN	2
GO:0010557	positive regulation of macromolecule biosynthetic process	2/43	324/4492	0.827698	HSF1/EDF1	2
GO:0051338	regulation of transferase activity	1/43	181/4492	0.830856	PHPT1	1
GO:0030163	protein catabolic process	1/43	184/4492	0.835868	VPS28	1
GO:0032101	regulation of response to external stimulus	1/43	184/4492	0.835868	SHARPIN	1
GO:0060548	negative regulation of cell death	1/43	185/4492	0.837506	AKT1	1
GO:0048468	cell development	2/43	333/4492	0.83943	AKT1/NCDN	2
GO:0060429	epithelium development	1/43	188/4492	0.842326	SHARPIN	1
GO:0031328	positive regulation of cellular biosynthetic process	2/43	342/4492	0.850457	HSF1/EDF1	2
GO:0051130	positive regulation of cellular component organization	1/43	198/4492	0.857404	ENTR1	1
GO:0051726	regulation of cell cycle	1/43	199/4492	0.858832	HSF1	1
